# Supplementary material for: Single cell variability of CRISPR‐Cas interference and adaptation
Source: Mol Syst Biol. 2022 Apr 25;18(4):e10680. doi: 10.15252/msb.202110680 (PMC10561596; doi:10.15252/msb.202110680)
Supplement: Supplementary file 3 — Movie EV1 [file MSB-18-e10680-s003.zip]

Archive with 7 entries (4 files):
- MSB-2021-10680R_MovieEV1/
- MSB-2021-10680R_MovieEV1/MovieEV1.avi
- __MACOSX/
- __MACOSX/MSB-2021-10680R_MovieEV1/
- __MACOSX/MSB-2021-10680R_MovieEV1/._MovieEV1.avi
- MSB-2021-10680R_MovieEV1/Legend_MovieEV1.docx
- __MACOSX/MSB-2021-10680R_MovieEV1/._Legend_MovieEV1.docx
