# Supplementary material for: Single cell variability of CRISPR‐Cas interference and adaptation
Source: Mol Syst Biol. 2022 Apr 25;18(4):e10680. doi: 10.15252/msb.202110680 (PMC10561596; doi:10.15252/msb.202110680)
Supplement: Supplementary file 4 — Movie EV2 [file MSB-18-e10680-s005.zip]

Archive with 12 entries (7 files):
- MSB-2021-10680R_MovieEV2/
- MSB-2021-10680R_MovieEV2/Legend_MovieEV2.docx
- __MACOSX/
- __MACOSX/MSB-2021-10680R_MovieEV2/
- __MACOSX/MSB-2021-10680R_MovieEV2/._Legend_MovieEV2.docx
- MSB-2021-10680R_MovieEV2/MovieEV2.avi
- __MACOSX/MSB-2021-10680R_MovieEV2/._MovieEV2.avi
- MSB-2021-10680R_MovieEV2/Legend_MovieEV2/
- MSB-2021-10680R_MovieEV2/Legend_MovieEV2/Backup of Legend_MovieEV2.docx
- __MACOSX/MSB-2021-10680R_MovieEV2/Legend_MovieEV2/
- __MACOSX/MSB-2021-10680R_MovieEV2/Legend_MovieEV2/._Backup of Legend_MovieEV2.docx
- __MACOSX/MSB-2021-10680R_MovieEV2/._Legend_MovieEV2
