# Supplementary material for: Single cell variability of CRISPR‐Cas interference and adaptation
Source: Mol Syst Biol. 2022 Apr 25;18(4):e10680. doi: 10.15252/msb.202110680 (PMC10561596; doi:10.15252/msb.202110680)
Supplement: Supplementary file 5 — Source Data for Figure 2 [file MSB-18-e10680-s004.zip]

Archive with 38 entries (33 files):
- Fig2 panel 2a/
- __MACOSX/._Fig2 panel 2a
- Fig2 panel 2a/.DS_Store
- __MACOSX/Fig2 panel 2a/._.DS_Store
- Fig2 panel 2a/Overlaid images used in illustrator/
- __MACOSX/Fig2 panel 2a/._Overlaid images used in illustrator
- Fig2 panel 2a/Source images from the microscope/
- __MACOSX/Fig2 panel 2a/._Source images from the microscope
- Fig2 panel 2a/Overlaid images used in illustrator/DIyfp1 (RGB).tif
- __MACOSX/Fig2 panel 2a/Overlaid images used in illustrator/._DIyfp1 (RGB).tif
- Fig2 panel 2a/Overlaid images used in illustrator/DIyfp2 (RGB).tif
- __MACOSX/Fig2 panel 2a/Overlaid images used in illustrator/._DIyfp2 (RGB).tif
- Fig2 panel 2a/Overlaid images used in illustrator/DIyfp4 (RGB).tif
- __MACOSX/Fig2 panel 2a/Overlaid images used in illustrator/._DIyfp4 (RGB).tif
- Fig2 panel 2a/Overlaid images used in illustrator/DIyfp3 (RGB).tif
- __MACOSX/Fig2 panel 2a/Overlaid images used in illustrator/._DIyfp3 (RGB).tif
- Fig2 panel 2a/Source images from the microscope/.DS_Store
- __MACOSX/Fig2 panel 2a/Source images from the microscope/._.DS_Store
- Fig2 panel 2a/Source images from the microscope/fluorescence unprocessed/
- __MACOSX/Fig2 panel 2a/Source images from the microscope/._fluorescence unprocessed
- Fig2 panel 2a/Source images from the microscope/brightfield unprocessed/
- __MACOSX/Fig2 panel 2a/Source images from the microscope/._brightfield unprocessed
- Fig2 panel 2a/Source images from the microscope/fluorescence unprocessed/pos2-y-4.tif
- __MACOSX/Fig2 panel 2a/Source images from the microscope/fluorescence unprocessed/._pos2-y-4.tif
- Fig2 panel 2a/Source images from the microscope/fluorescence unprocessed/pos2-y-2.tif
- __MACOSX/Fig2 panel 2a/Source images from the microscope/fluorescence unprocessed/._pos2-y-2.tif
- Fig2 panel 2a/Source images from the microscope/fluorescence unprocessed/pos2-y-3.tif
- __MACOSX/Fig2 panel 2a/Source images from the microscope/fluorescence unprocessed/._pos2-y-3.tif
- Fig2 panel 2a/Source images from the microscope/fluorescence unprocessed/pos2-y-1.tif
- __MACOSX/Fig2 panel 2a/Source images from the microscope/fluorescence unprocessed/._pos2-y-1.tif
- Fig2 panel 2a/Source images from the microscope/brightfield unprocessed/pos2-p-2-2.tif
- __MACOSX/Fig2 panel 2a/Source images from the microscope/brightfield unprocessed/._pos2-p-2-2.tif
- Fig2 panel 2a/Source images from the microscope/brightfield unprocessed/pos2-p-2-3.tif
- __MACOSX/Fig2 panel 2a/Source images from the microscope/brightfield unprocessed/._pos2-p-2-3.tif
- Fig2 panel 2a/Source images from the microscope/brightfield unprocessed/pos2-p-2-1.tif
- __MACOSX/Fig2 panel 2a/Source images from the microscope/brightfield unprocessed/._pos2-p-2-1.tif
- Fig2 panel 2a/Source images from the microscope/brightfield unprocessed/pos2-p-2-4.tif
- __MACOSX/Fig2 panel 2a/Source images from the microscope/brightfield unprocessed/._pos2-p-2-4.tif
